# Supplementary material for: Inferior Frontal Sulcal Hyperintensities on Brain MRI Are Associated with Amyloid Positivity beyond Age—Results from the Multicentre Observational DELCODE Study
Source: Diagnostics (Basel). 2024 Apr 30;14(9):940. doi: 10.3390/diagnostics14090940 (PMC11083612; doi:10.3390/diagnostics14090940)
Supplement: Supplementary file 1 [file diagnostics-14-00940-s001.zip]

Archive with 1 entries (1 files):
- diagnostics-2962143-supplementary.pdf
